# Supplementary material for: ‘Off-the-Shelf’ Immunotherapy: Manufacture of CD8+ T Cells Derived from Hematopoietic Stem Cells
Source: Cells. 2021 Oct 2;10(10):2631. doi: 10.3390/cells10102631 (PMC8534391; doi:10.3390/cells10102631)
Supplement: Supplementary file 1 [file cells-10-02631-s001.zip]

Archive with 1 entries (1 files):
- cells-1331388-supplementary.pdf
